# Supplementary material for: β-Cyclodextrin-Polyacrylamide Hydrogel for Removal of Organic Micropollutants from Water
Source: Molecules. 2021 Aug 19;26(16):5031. doi: 10.3390/molecules26165031 (PMC8402003; doi:10.3390/molecules26165031)
Supplement: Supplementary file 1 [file molecules-26-05031-s001.zip]

Archive with 1 entries (1 files):
- molecules-1321978-supplementary.pdf
